# Supplementary material for: BDNF and TNF-α, OCT and VF Parameters in Pituitary Macroadenoma Patients: A 12-Month Prospective Study
Source: Int J Mol Sci. 2026 Mar 12;27(6):2609. doi: 10.3390/ijms27062609 (PMC13026532; doi:10.3390/ijms27062609)
Supplement: Supplementary file 1 [file ijms-27-02609-s001.zip]

Archive with 1 entries (1 files):
- ijms-4131858-supplementary.pdf
